# Supplementary material for: Educational Applications of AI-Based Chatbots in Nursing: A Scoping Review
Source: Nurs Rep. 2026 Mar 3;16(3):87. doi: 10.3390/nursrep16030087 (PMC13028657; doi:10.3390/nursrep16030087)
Supplement: Supplementary file 1 [file nursrep-16-00087-s001.zip]

Archive with 4 entries (4 files):
- nursrep-4153709-Checklist Prisma - Table S1.pdf
- nursrep-4153709-Table S2.pdf
- nursrep-4153709-Table S3 Extracted data.xlsx
- nursrep-4153709-Table S4.pdf
