# Supplementary material for: Educational Applications of AI-Based Chatbots in Nursing: A Scoping Review
Source: Nurs Rep. 2026 Mar 3;16(3):87. doi: 10.3390/nursrep16030087 (PMC13028657; doi:10.3390/nursrep16030087)
Supplement: Supplementary file 1 [file nursrep-16-00087-s001.zip › nursrep-4153709-Table S3 Extracted data.xlsx]

## Sheet: Extraction Table

Study characteristics	Extracted data	Study 1	Study 2	Study 3	Study 4	Study 5	Study 6	Study 7	Study 8	Study 9	Study 10	Study 11	Study 12	Study 13	Study 14	Study 15	Study 16	Study 17	Study 18	Study 19	Study 20	Study 21	Study 22	Study 23	Study 24	Study 25	Study 26	Study 27	Study 28	Study 29	Study 30	Study 31	Study 32	Study 33	Study 34	Study 35	Study 36	Study 37	Study 38	Study 39	Study 40	Study 41	Study 42	Study 43	Study 44	Study 45	Study 46	Study 47	Study 48
	Title	AI-assisted prebriefing to enhance simulation readiness in nursing education	Analysis of the effect of an artificial intelligence chatbot educational program on non-face-to-face classes: a quasi-experimental study	Artificial Intelligence Chatbot as Perceived by Nursing Students: A Qualitative Study	Awareness of using chatbots and factors influencing usage intention among nursing students in South Korea: a descriptive study	Beyond the Bot: A Dual-Phase Framework for Evaluating AI Chatbot Simulations in Nursing Education	Chatbot as an Artificial Intelligence Program in Autonomous Learning in Nursing Students at a University in Piura, 2023	Chatbots in Education: Outperforming Students but Perceived as Less Trustworthy	Development and Effects of a Chatbot Education Program for Self-Directed Learning in Nursing Students	Effectiveness of an artificial intelligence-based microlearning chatbot for medical–surgical nursing: A quasi-experimental study	A descriptive phenomenological study of postgraduate nursing students’ experiences with ChatGPT	A Qualitative Exploration of Student Perceptions on the Use of AI in an Undergraduate Nursing Research Course	A Virtual Counseling Application Using Artificial Intelligence for Communication Skills Training in Nursing Education: Development Study	AI in higher education: unveiling nursing students' perspectives on ChatGPT's challenges and opportunities	Assessing the efficacy of ChatGPT as a virtual patient in nursing simulation training: A study on nursing students’ experience	Building Clinical Simulations With ChatGPT in Nursing Education	Development and Effects of a Scenario-Based Labor Nursing Simulation Education Program Using an Artificial Intelligence Tutor: A Quasi-Experimental Study	Development of a Case-Based Nursing Education Program Using Generative Artificial Intelligence	Effectiveness of ChatGPT for Clinical Scenario Generation: A Qualitative Study	Effectiveness of Designing a Knowledge-Based Artificial Intelligence Chatbot System into a Nursing Training Program: A Quasi-Experimental Design	Effectiveness of Integrating Generative Artificial Intelligence With Virtual Reality for Maternity Communication Simulation: A Randomized Controlled Trial	Effects of Generative Artificial Intelligence on Higher-Order Thinking Skills and Artificial Intelligence Literacy in Nursing Undergraduates: A Quasi-Experimental Study	Embracing AI in Academia: A Mixed Methods Study of Nursing Students’ and Educators’ Perspectives on Using ChatGPT	Embracing the Future: Integrating ChatGPT into China’s Nursing Education System	Enhancing Healthcare Education: Leveraging ChatGPT for Innovative Simulation Scenarios	Enhancing Nursing Education: An AI-Powered Chatbots for Fostering Engagement and Higher-Order Thinking Skills	Evaluation of the Impact of ChatGPT on the Development of Research Skills in Higher Education	Experiences and perceptions of final-year nursing students of using a chatbot in a simulated emergency situation: A qualitative study	Exploring Faculty Perceptions and Concerns Regarding Artificial Intelligence Chatbots in Nursing Education: Potential Benefits and Limitations	Exploring Nurse Educators’ and Students’ Use of Large Language Models for Academic Purposes in a Developing Country: Unethical Uses Reported	Exploring the Utility of ChatGPT in Nursing Care Plan Development: A Qualitative Evaluation of Standardized Nursing Classifications Alignment	Facilitating Nursing and Health Education by Incorporating ChatGPT into Learning Designs	Facilitators and Barriers of Large Language Model Adoption Among Nursing Students: A Qualitative Descriptive Study	Health Profession Students’ Perceptions of ChatGPT in Healthcare and Education: Insights from a Mixed-Methods Study	Impact of ChatGPT on Case Creation Efficiency and Learning Quality in Case-Based Learning for Undergraduate Nursing Students	Impact of ChatGPT Usage on Nursing Students’ Education: A Cross-Sectional Study	Insights into Nurse Educators’ Use of ChatGPT in Active Teaching Methods: A Cross-Sectional Pilot Study	Integrating a Knowledge-Based Artificial Intelligence Chatbot into Nursing Training Programs: A Comparative Quasi-Experimental Study in Egypt and Saudi Arabia	Integrating Generative Artificial Intelligence in a Writing Intensive Course for Undergraduate Nursing Students	Integration of Poe AI Chatbot into English Medical Vocabulary Learning Classes for Students of Nursing	Investigating the Impact of ChatGPT’s Utilization on Psychiatric Mental Health Nursing Learning: A Student Perspective	Is Use of ChatGPT Cheating? Students of Health Professions’ Perceptions	Gamified Mobile Learning: An Escape Room Chatbot to Enhance Medical Terminology Acquisition	Need Assessment for History-Taking Instruction Program Using Chatbot for Nursing Students: A Qualitative Study Using Focus Group Interviews	Nursing Students’ Experiences Towards Using ChatGPT as a Teaching Tool: A Descriptive Qualitative Study	Nursing Students’ Perceptions and Ethical Considerations of ChatGPT Usage in Nursing Education: A Cross-Sectional Study	Nursing Students’ Perceptions and Use of Generative Artificial Intelligence in Nursing Education	Promoting Students’ Learning Achievement and Self-Efficacy: A Mobile Chatbot Approach for Nursing Training	Registered Nurses' Attitudes Towards ChatGPT and Self‐Directed Learning: A Cross‐Sectional Study.
	Author(s)	Mohamed Benfatah et al.	Jeong‐Won Han, Junhee Park and Hanna Lee	Joko Gunawan et al.	So Ra Kang, Shin-Jeong Kim and Kyung-Ah Kang	Phillip Olla, Nadine Wodwaski and Taylor Long	José Manuel Sandoval Peña et al.	Martin Laun et al.	Jeong-won Han , Junhee Park and Hanna Lee	Eunmin Hong et al.	Funda Aslan	Beverly W Dabney, Leigh Anne DeNotto	Shefaly Shorey et al.	Fatma Refaat Ahmed et al.	Mohamed Benfatah et al.	Jason A. Reid	Seo-A Park, Hye Young Kim	Jeonghee Ahn et al.	Faezeh Ghaffari et al.	Entesar Makhlouf, Atallah Alenezi and Eman A. Shokr	Pao-Ju Chen	Dan Song et al.	Ebtsam Aly Abou Hashish, Sharifah Abdulmuttalib Alsayed and Noura Mohamed Fadl Abdel Razek	Zhengxin Ni et al.	Jacqueline Vaughn et al.	Ruowei Wang and Arumugam Raman	Jorge David Ríos Gonzales et al.	Miguel Rodríguez-Arrastia et al.	Zyad T. Saleh et al.	Sameh Eltaybani, Heba Fakieh Mansy Ali and Ghada Elsayed Abdelhalim	Afra Çalık and Denizhan Özkul	Ching-Yi Chang et al.	Yingzhuo Ma et al.	Lior Moskovich and Violetta Rozani	Asahiko Higashitsuji et al.	Alberto González-García et al.	Asma Bouriami et al.	Eman A. Shokr	Vidya C. Chan	Mohamed A. Aboulfotoh	Zainab F. Albikawi and Mohammad H. Abuadas	Abby Swanson Kazley et al.	Yi-Fan Wang et al.	Yanya Chen et al.	Pelin Karaçay et al.	Hosny Maher Sultan, Beryl Juliet Sam and Remya R. Pillai	ShinHi Han et al.	Ching-Yi Chang Gwo-Jen Hwang and Meei-Ling Gau	Li-­Chun Chang et al.
	Publication year	2025	2022	2024	2023	2025	2023	2025	2025	2025	2025	2025	2019	2025	2024	2025	2025	2023	2025	2024	2025	2025	2025	2024	2024	2025	2025	2022	2025	2025	2025	2024	2025	2025	2025	2025	2025	2025	2025	2025	2025	2025	2025	2023	2025	2025	2025	2022	2025
	Country of origin	Morocco	South Korea	Indonesia	South Korea	United States of America	Peru	Germany	South Korea	South Korea	Türkiye	United States of America	Singapore	United Arab Emirates	Morocco	United States of America	South Korea	South Korea	Iran	Saudi Arabia	Taiwan	China	Saudi Arabia and Egypt	China	United States of America	China	Peru	Spain	Jordan and United States of Americ	Egypt	Türkiye	Taiwan	China	Israel	Japan	Spain	Morocco	Egypt and Saudi Arabia	United States of America	Egypt	Saudi Arabia	United States of America	Taiwan	China	Türkiye	United Arab Emirates	United States of America and South Korea	Taiwan	Taiwan
	Study aim	To assess the effectiveness of AI-assisted personalized prebriefing on nursing students’ perceived preparation, self-confidence, and simulation performance.	This study aimed to develop and examine the effect of an AI chatbot educational program for promoting nursing skills related to electronic fetal monitoring in nursing college students during non‐faceto‐face classes during the COVID‐19 pandemic.	Explore the perspe+F7:F10ctives of Indonesian nursing students on the utilization of ChatGPT in their learning process.	Identify nursing students' awareness of using chatbots and factors influencing their usage intention.	Evaluate both prompt design and chatbot performance in the context of nursing education.	To determine the effects of a chatbot as an AI (AI) program on the autonomous learning of nursing students at a private university in Piura.	investigated the perceived trustworthiness of chatbots in nursing education and whether this trust was justified in light of chatbots’ actual performance in care plan creation.	Develop a chatbot educational program for self-directed learning to enhance nursing students’ skills and assess its impact on clinical reasoning competency, mechanical ventilation nursing-related knowledge, self-confidence, and education satisfaction.	Provide evidence supporting its effectiveness as an educational tool for nursing students.	To explore the experiences of experiences of postgraduate nursing students enrolled in Master’s and Doctoral programs who utilized ChatGPT to prepare seminar assignments.	To explore undergraduate nursing students’ perceptions and experiences regarding the use of GenAI tools (ChatGPT and U-M GPT) when completing an assignment in an undergraduate nursing research course.	To develop and test the use of VPs to better prepare nursing undergraduates for communicating with real-life patients, their family members, and other health care professionals during their clinical postings.	To investigate the experiences of nursing students in the United Arab Emirates regarding the barriers and opportunities of using ChatGPT.	To assess the effectiveness of ChatGPT as a virtual patient in nursing simulation training, focusing on student engagement, acceptability, accessibility, and communication-related interaction skills during a clinical scenario.	To explore and describe the use of ChatGPT as an AI tool to support nurse educators in efficiently developing competency-based clinical simulation scenarios, highlighting its convenience, speed, creativity, and pedagogy	To assess the impact of a scenario-based labor nursing simulation program, supported by an AI tutor, on fourth-year nursing students’ knowledge, critical thinking, clinical performance, and digital literacy.	To develop a case-based nursing education program using GenAI and to assess its usability and applicability in nursing curriculums.	To evaluate ChatGPT’s ability to generate realistic simulation scenarios to assist faculty as a significant challenge in medical education.	To evaluate the effectiveness of designing a knowledge-based AI chatbot system for a nursing training program	To enhance nursing students’ empathy, communication confidence, and communication skills.	To explore the effects of interactive teaching strategies based on GenAI under the guidance of outcome-based education theory on higher-order thinking skills and AI literacy of undergraduate nursing students.	To explore knowledge, perceptions, attitudes, and concerns related to ChatGPT among nursing students and educators and to identify potential factors associated with its use in academia.	This article delves into the role of ChatGPT within the rapidly evolving field of artificial intelligence, especially highlighting its significant potential in nursing education.	To determine if ChatGPT could create accurate and realistic simulation scenarios efficiently to assist faculty in healthcare education.	To explore how AI-powered chatbots impact nursing students’ engagement and the development of HOTS, mediated by feedback quality and self-regulated learning.	To evaluate the impact of ChatGPT on the development of research skills among undergraduate nursing students, focusing on six core research competencies through a structured pedagogical intervention.	To explore the experiences and perceptions of final-year nursing students on the acceptability and feasibility of using a chatbot for clinical decision-making and patient safety.	To examine faculty perceptions of AI chatbots in nursing education, focusing on their usage patterns, perceived benefits, and limitations.	To explore how nurse educators and students use LLMs for academic purposes and their perceived challenges.	To evaluate the alignment of ChatGPT-generated nursing care plans with standardized nursing classifications and to assess the educational utility of AI-assisted care planning in nursing student learning.	To integrate GenAI via a ChatGPT system into nursing health education design training courses, departing from traditional didactic teaching methods, and enhancing learners’ learning outcomes.	To explore nursing students' perceptions and experiences of using LLMs and identify the facilitators and barriers by applying the Theory of Planned Behaviour.	To investigate the perceptions of health profession students regarding ChatGPT use and the potential impact of integrating ChatGPT in healthcare and education.	To assess the effectiveness of ChatGPT in CBL through case creation and student group discussions.	To evaluate the impact of ChatGPT on nursing students’ education and determine how it influences their learning outcomes	The aim of this pilot study is to examine nurse educators' knowledge, attitudes, and perceptions of ChatGPT, as well as their experience of using ChatGPT in active teaching methods.	To evaluate the effectiveness of integrating a knowledge-based AI chatbot system into nursing training programs in Egypt and Saudi Arabia.	To describe and evaluate a pilot educational project that integrates GenAI (ChatGPT) into an undergraduate nursing course with an emphasis on writing, with the aim of improving the academic writing skills of nursing students.	Integrate an AI chatbot (Poe-AI) into medical vocabulary lessons in English for nursing students, aiming to spark their interest in learning it.	Investigate nursing students' perspectives regarding the impact of ChatGPT utilization on psychiatric mental health learning and determine the related factors.	To explore student perceptions of GenAI use and cheating in health professions education. The authors sought to understand how students believe GenAI is acceptable to use in coursework.	To transform memorizing complex medical terminology into an enjoyable experience for medical students.	To explore nursing students’ needs and essential components of chatbot-based history-taking instruction program.	To reveal sophomore nursing students' experiences and perspectives toward ChatGPT activities used as a teaching tool in the classroom.	To examine nursing students’ perceptions, usage patterns, and ethical concerns regarding ChatGPT in nursing education.	To explore nursing students’ perceptions and actual use of GenAI (GenAI) in nursing education, including perceived advantages, disadvantages, and support needs for effective integration into nursing curricula.	To explore the relationships amongst socio-­ demographic data, attitudes towards ChatGPT use, and self-­ directed learning amongst registered nurses in Taiwan.	To explore the relationships amongst socio-­ demographic data, attitudes towards ChatGPT use, and self-­ directed learning amongst registered nurses in Taiwan.
	Study design/methodology	Randomized clinical trial	Quasi‐experimental study	Qualitative descriptive study using focus group discussions and thematic analysis	Descriptive cross-sectional survey study	Methodological framework study with a dual-phase evaluation approach	Quasi-experimental study	Experimental classroom study with within- and between-subjects design and expert-blinded care plan evaluation.	Quasi-experimental study	Quasi-experimental study.	Descriptive phenomenological qualitative study	Qualitative descriptive study	Development and pilot evaluation study (design and feasibility study)	Qualitative descriptive study	Mixed-methods study (simulation-based evaluation with quantitative and qualitative components)	Educational innovation report / descriptive case study	Quasi-experimental study (program development and effectiveness evaluation)	Program development study with effectiveness evaluation (quasi-experimental / pilot evaluation)	Qualitative descriptive study	Quasi-experimental study	RCT	Quasi-experimental study	Mixed-methods study (survey and qualitative interviews/focus groups)	Descriptive cross-sectional survey study	Descriptive educational innovation study / case study	Quasi-experimental study	Quasi-experimental study	Qualitative descriptive study	Qualitative descriptive study	Mixed-methods study (cross-sectional survey with qualitative components)	Qualitative descriptive evaluation study	Descriptive educational design study / pedagogical framework paper	Qualitative descriptive study	Mixed-methods study (cross-sectional survey with qualitative open-ended responses)	Quasi-experimental study	Cross-sectional descriptive study	Cross-sectional pilot study	Comparative quasi-experimental study	Educational intervention study (course-based implementation with evaluative components)	Quasi-experimental study	Descriptive cross-sectional study	Cross-sectional descriptive study	Quasi-experimental study	Qualitative study (needs assessment using focus group interviews)	Descriptive qualitative study	Cross-sectional descriptive study.	Cross-sectional descriptive study	Quasi-experimental study.	Cross-sectional descriptive study
Population	Registered nurses, Specialist nurses, nursing students, level of experience, and number of participants	60 Nursing students (second year)	61 Nursing students (third year)	19 Nursing Students (second year)	247 Nursing Students (Third and Fourth year)	Not applicable (framework-based study; no participant population reported)	32 Nursing students (ninth cycle)	189 Nursing students (Second Year and third year)	64 nursing students (Final year)	49 Nursing students (Fourth-year)	13 postgraduate nursing students	77 Nursing students (year of study not reported)	150 Nursing Students (Third year)	27 Nursing Students ( First year to Fourth year)	12 postgraduate nursing students (second-year master's)	Not applicable (no defined participant sample reported)	72 Nursing students (Third year)	42 Nursing students (year of study not reported)	72 Nursing Students	73 nurses	105 Nursing students (third-year)	132 Nursing students (Third-year)	20 Nursing students; 15 Nurse educators	Not applicable (no learners recruited for an educational intervention); Not directly involved as participants	Not applicable (no defined participant sample; focus on simulation development)	470 Nursing students (first year to fourth year)	100 Nursing students	114 Nursing students (Final-year)	474 Educators	The participants (n = 165) included 56 faculty members, 35 graduate students and 74 undergraduates.	10 Nursing Students (year of study not reported)	50 Nursing Students (year of study not reported)	13 Nursing students (year of study not reported)	217 undergraduate health profession students, including 73 (33.6%) nursing students, 65 (30.0%) medical students, and 79 (36.4%) occupational therapy, physiotherapy, and speech therapy students.	17 participants (9 Nursing students (fourth year) and 8 Faculty members)	98 students (Third-year)	104 Nursing educators	146 nurses	20 Nursing studants (Second-year)	60 Nursing students (Second year)	114 Nursing students (third and fourth year)	391 Students of health professions	48 Nursing students (First-year)	22 Nursing students (Third year)	31 Nursing students (Second year)	55 Nursing Students (first to fourth year)	99 Nursing students (year of study not reported)	36 Nursing students (year of study not reported)	330 Registered Nurses
Chatbot Details	Chatbot Type / Technology Name, description, and type of AI used (e.g., ChatGPT, Rasa, proprietary chatbot, generative model, adaptive learning)	Generative AI chatbot built using ChatGPT (GPT-4, OpenAI API)	Personalized educational program with AI chatbot; rule-based chatbot with Natural Language Processing support to recognize user intent and provide answers from a predefined database.	ChatGPT (OpenAI); GenAI LLM (ChatGPT; GPT-based).	Generic AI chatbot concept (no specific technology reported)	GenAI LLM: GPT-4.0 (OpenAI API	AI-based educational chatbot (AI program for autonomous learning; non-generative)	ChatGPT (GPT-4); GenAI - LLM (GPT-4, OpenAI)	AI-based educational chatbot designed to support self-directed learning (non-generative)	AI-Based Microlearning Chatbot; GenAI chatbot built using custom GPTs (ChatGPT-based)	ChatGPT (GPT-3.5 free version); GenAI; LLM)	GenAI tools (ChatGPT); LLM–based AI	Virtual Counseling Application Using AI; Limited-memory AI	ChatGPT (GenAI; LLM)	ChatGPT (GenAI; LLM) used as a virtual patient	ChatGPT (OpenAI); GenAI - LLM (ChatGPT-3 / GPT-3, OpenAI)	AI tutor chatbot (custom-developed; Conversational chatbot using natural language processing	GenAI–based system (Chatgpt, LLM) for case generation	ChatGPT (OpenAI); GenAI - LLM (ChatGPT; GPT-4)	Knowledge-based AI chatbot (rule-based / expert-system approach; non-generative)	GenAI–based conversational agent (ChatGPT-4) integrated with virtual reality	Doubao (ByteDance); GenAI - LLM (Yunque model, ByteDance), supporting natural language interaction and content generation	ChatGPT (GenAI; LLM)	ChatGPT (GenAI; LLM)	ChatGPT (OpenAI); GenAI - LLM (ChatGPT)	AI-powered educational chatbot (non-generative; designed to promote engagement and higher-order thinking)	ChatGPT (OpenAI); GenAI - LLM (ChatGPT)	SafeBot; Rule-based, decision-tree chatbot incorporating predefined logic and evidence-based content	AI chatbots (conceptual and practical references, including GenAI such as ChatGPT; no single system tested)	LLMs, including GenAI tools such as ChatGPT	ChatGPT (GenAI; LLM)	ChatGPT (OpenAI); GenAI - ChatGPT	LLMs (primarily ChatGPT-4; also mentions Bing-Chat, Bard, ERNIE Bot); GenAI - LLMs	ChatGPT (OpenAI); GenAI - LLM	ChatGPT (OpenAI); GenAI - LLM (ChatGPT version 3.5, free version)	ChatGPT (OpenAI); GenAI - LLM (ChatGPT)	ChatGPT (OpenAI); GenAI - LLM (primarily ChatGPT-3.5, free version; ChatGPT-4.0 also reported)	Knowledge-based AI chatbot (rule-based / expert system; non-GenAI)	ChatGPT (OpenAI); GenAI - LLM (ChatGPT; version not specified)	Poe AI chatbot (GenAI; LLM platform)	ChatGPT (OpenAI); GenAI - LLM (ChatGPT; specific version not reported)	ChatGPT (OpenAI); GenAI - LLMs (e.g., GPT-3, GPT-4)	Rule-based educational chatbot integrated into a gamified escape room design (non-GenAI)	Conceptual educational chatbot (AI-based; no deployed system tested)	ChatGPT-3.5 (OpenAI); GenAI - LLM (ChatGPT-3.5)	ChatGPT (OpenAI); GenAI - LLM (ChatGPT)	GenAI tools, primarily ChatGPT (OpenAI); also references to Just Done, DALL·E, GitHub Copilot, and assistive AI tools (e.g., Grammarly)…	Educational mobile chatbot (rule-based / adaptive learning; non-GenAI)	ChatGPT (GenAI; LLM)
	Platform / Implementation Environment Platform or application environment (e.g., Moodle, institutional website, application, virtual simulation)	Custom-developed AI chatbot application (specific interface not detailed); Clinical simulation prebriefing phase in nursing education	Web-based chatbot developed using LandBot.io; Non-face-to-face (online) nursing education during COVID-19; accessed via internet and mobile devices.	Web-based ChatGPT interface (general use; no specific educational platform reported)	Not applicable (awareness and intention study only)	Simulation-based nursing education (emergency planning scenario)	Web-based educational chatbot system	ChatGPT premium version accessed via iPads during structured classroom sessions; Classroom-based experimental setting within vocational nursing schools	Web-based educational chatbot system	Mobile-based chatbot application	Web-based ChatGPT interface (OpenAI)	Web-based GenAI platforms (ChatGPT interface)	Virtual counseling application / web-based simulation environment	Web-based ChatGPT interface	Web-based ChatGPT interface integrated into nursing simulation activities	Web-based ChatGPT interface; Mobile application versions available via app stores; Academic nursing education; simulation development and instructional design contexts	Danbee.ai chatbot platform (web-based access via QR code); Academic simulation laboratory integrated with high-fidelity simulation (SimMom, Laerdal)	Web-based GenAI platform integrated into case-based learning	Web-based ChatGPT interface (OpenAI)	Web-based educational chatbot system	Virtual reality simulation environment integrated with GenAI	Mobile and web-based GenAI application (Doubao APP, version 5.6.0)	Web-based ChatGPT interface (OpenAI)	Web-based ChatGPT interface (OpenAI)	Web-based ChatGPT interface (OpenAI)	Web-based educational chatbot integrated into course activities	Web-based ChatGPT interface	Web-based chatbot application; Accessible via mobile and desktop devices during a simulated clinical learning activity.	Not applicable (perception-based study; no implementation platform)	Web-based LLM interfaces (general use; no specific educational platform)	Web-based ChatGPT interface	Web-based ChatGPT system integrated into a nursing health education design course	Web-based LLM interfaces (e.g., ChatGPT web interface); access via computers, tablets, and smartphones	Web-based ChatGPT interface	Web-based ChatGPT interface	Web-based ChatGPT interface	Web-based ChatGPT interface	Web-based educational chatbot system integrated into nursing training programs	Web-based ChatGPT interface	Poe AI web-based chatbot platform	Web-based ChatGPT interface	Web-based GenAI tools (primarily ChatGPT; others reported include Grammarly, Bard, Quizlet AI)	Mobile learning application (smartphone-based chatbot system)	Not applicable (needs assessment; chatbot not yet implemented)	Web-based ChatGPT interface accessed via students’ personal computers	Web-based ChatGPT interface	Web-based GenAI and assistive AI tools accessed online (e.g., ChatGPT interface, writing-support applications)	Mobile learning application (smartphone-based chatbot)	Web-based ChatGPT interface
	Implementation / Usage Strategy Form of integration into the educational process (support resource, virtual tutor, case simula-tion, assessment activity)	Prebriefing support tool; Personalized virtual tutor; Cognitive and emotional preparation prior to simulation; Learner profile questionnaire completed before prebriefing	Support for self-directed learning alongside video lectures	Support resource for self-directed learning and academic assistance	Not applicable. This study did not implement or evaluate a chatbot-based educational intervention.	Simulation-based learning support	Support resource for autonomous learning	Learning support tool for care plan creation	Support resource to promote self-directed learning	Microlearning support tool integrated into nursing education	Support resource for academic tasks and self-directed learning	Support resource for academic writing and research-related learning activities	Virtual tutor for communication skills training through simulated counseling interactions	Support resource for learning, academic tasks, and information seeking	Virtual patient for case-based simulation and communication training	Faculty-facing tool for simulation design; Supports competency-based education and assessment alignment; Stepwise simulation flow	Virtual tutor guiding scenario-based labor nursing simulations	Case simulation generator supporting case-based learning	Clinical scenario generator to support case-based learning and simulation design	Support resource integrated into a nursing training program	Virtual tutor/virtual patient for maternity communication simulation	Support resource embedded in coursework to foster higher-order thinking and AI literacy	Support resource for learning, teaching preparation, and academic tasks	Support resource for learning, academic tasks, and self-directed study	Case simulation generator to support the design of clinical simulation scenarios	Virtual tutor and learning support tool embedded in coursework	Support resource for research-related learning activities and academic writing	Clinical simulation support tool; Decision-support resource; Supplement to traditional simulation-based education…	Não aplicável (explora percepções em vez de implementar uma intervenção de chatbot)	Support resource for academic tasks (writing, information search, coursework); non-curricular use	Support resource for developing nursing care plans using standardized classifications	Learning support tool for generating health education content within a course	Support resource for academic and learning-related tasks (self-directed use)	Support resource for academic learning, clinical understanding, and information seeking	Case generation tool integrated into case-based learning activities	Support resource for learning, academic tasks, and self-directed study	Teaching support tool for active learning methods (e.g., case discussion, problem-based learning, lesson preparation)	Learning support tool embedded in nursing training activities	Support resource embedded in a writing-intensive nursing course (drafting, feedback, revision support)	Learning support tool integrated into English medical vocabulary classes	Support resource for learning psychiatric mental health nursing content	Not an educational intervention; exploratory use for academic tasks (perception-based study)	Gamified learning activity (escape room chatbot) for self-directed practice	Not applicable (pre-implementation needs assessment)	Teaching support tool for explanations, examples, and learning reinforcement	Support resource for academic learning and coursework (self-directed use)	Support resource for academic learning, coursework, and self-directed study	Learning support tool for nursing training activities (self-directed practice and reinforcement)	Support resource for self-directed learning and professional development
	Chatbot evaluation Methods used to assess the chatbot (e.g., questionnaire, performance, usability, qualitative feedback)	Self-reported questionnaires (perceived preparation, self-confidence); Performance assessment using the Ottawa Global Rating Scale; Technology Acceptance Model - based questionnaire; Qualitative open-ended feedback	Pre- and post-test questionnaires; Independent t-tests comparing experimental and control groups	Qualitative feedback obtained through semi-structured interviews	Self-reported questionnaire measuring Awareness of Using Chatbots	AIMS Framework (Dual-Phase Evaluation):; Phase 1: Prompt design evaluation (6 domains); Phase 2: Chatbot performance evaluation (8 domains; projected)	Pre- and post-intervention questionnaires assessing learning outcomes	Trustworthiness assessment (Likert-scale questionnaire, pre/post disclosure)	Pre- and post-intervention questionnaires assessing learning-related outcomes	Pre- and post-test questionnaires assessing knowledge and learning outcomes	Qualitative data from in-depth interviews and phenomenological analysis	Qualitative feedback collected through student reflections and interviews	Usability questionnaires and qualitative user feedback	Qualitative data from interviews/focus groups and thematic analysis	Questionnaires assessing experience and satisfaction, plus qualitative feedback	Author reflection and descriptive evaluation (no formal empirical assessment)	Pre- and post-intervention questionnaires assessing knowledge, skills, and learning outcomes	Pre- and post-intervention questionnaires assessing learning outcomes	Qualitative evaluation through interviews and thematic analysis of participant feedback	Pre- and post-intervention questionnaires assessing knowledge and learning outcomes	Pre- and post-intervention questionnaires assessing communication skills, learning outcomes, and satisfaction	Pre- and post-intervention assessments of higher-order thinking skills and AI literacy	Questionnaires and qualitative feedback (interviews/focus groups)	Questionnaire-based survey assessing perceptions, attitudes, and usage patterns	Descriptive evaluation based on author experience and scenario quality (no empirical assessment)	Pre- and post-intervention questionnaires assessing engagement and higher-order thinking skills	Pre- and post-intervention assessments of research skills	Focus group interviews; Qualitative thematic analysis of user experiences and perceptions	Qualitative feedback collected through interviews/focus groups	Questionnaire-based survey and qualitative analysis of reported practices	Qualitative analysis of care plans and participant feedback	Pre- and posttest questionnaires; Validated scales measuring:	Qualitative interviews/focus groups with thematic analysis	Questionnaires and qualitative thematic analysis of student perceptions	Faculty self-reported perceived burden (Perceived Burden Scale - PBS); Subjective indicators (Likert-scale questionnaire)	Questionnaire-based survey assessing perceptions, usage patterns, and perceived impact	Questionnaire-based survey assessing usage patterns, perceptions, and teaching practices	Pre- and post-intervention questionnaires assessing knowledge and learning outcomes	Course assignments, student feedback, and/or questionnaires (as reported in study)	Pre- and post-tests assessing vocabulary acquisition; questionnaires on attitudes and perceptions	Questionnaire-based survey assessing perceptions, usage, and perceived learning impact	Questionnaire-based survey assessing perceptions of academic integrity and AI use	Pre- and post-tests assessing medical terminology knowledge; questionnaires on engagement and satisfaction	Qualitative analysis of focus group discussions	Qualitative data from interviews/focus groups; thematic analysis	Questionnaire-based survey assessing perceptions, usage, and ethical considerations	Questionnaire-based survey assessing use patterns, perceptions, and attitudes	Pre- and post-tests measuring learning achievement and self-efficacy	Questionnaire-based survey assessing attitudes and self-directed learning
Education details	Educational domain Assessment, learning, and/or teaching	Learning; Assessment; Teaching	Learning; Assessment; Teaching	Learning; Teaching	Learning; Teaching	Teaching; Learning; Assessment	Learning	Learning; Assessment; Teaching	Learning	Learning	Learning	Learning and teaching	Learning	Learning	Learning	Teaching and learning	Learning	Learning	Learning and teaching	Learning	Learning	Learning	Learning and teaching	Learning	Teaching and learning	Learning	Learning	Learning	Teaching	Learning and teaching	Learning	Learning	Learning	Learning	Teaching and Learning	Learning	Teaching	Learning	Learning	Learning	Learning	Learning	Learning	Learning	Learning and Teaching	Learning	Learning	Learning	Learning
	Educational setting, format, and duration Educational setting (academic, clinical training, or continuing professional development set-tings), format (e.g., classroom, simulation, online, or blended learning), and duration	Academic nursing education (simulation-based training); High-fidelity clinical simulation with structured prebriefing (traditional vs AI-assisted); Single simulation cycle (short-term intervention)	Academic nursing education; Online chatbot-based learning	Academic setting; online, self-directed use of chatbot	Academic nursing education (university level)	Academic nursing education; AI-enhanced, text-based simulation scenario (emergency response planning)	Academic setting; online learning	Vocational nursing education (academic-practice oriented); Single-session experimental tasks (2 hours per session)	Academic setting; online learning; The learning sessions typically take 10 to 30 min, and students can engage in additional learning	Academic setting; mobile microlearning; short duration	Academic setting; online self-directed use	Academic setting; online-supported learning within a course; duration aligned with course timeline	Academic setting; simulation-based, online format; duration not specified	Academic setting; online self-directed use; duration not specified	Academic setting; online simulation format; Simulation interaction: 10 minutes per student	Academic setting; simulation-based teaching support; duration not specified	Advanced nursing education with simulation-based training; Hybrid simulation; High-fidelity simulation; 2 hours per session (5 sessions)	Academic nursing education (simulation and case-based learning)	Academic setting; case-based/simulation-oriented learning	Academic setting; online-supported training; duration reported in study	Academic setting; VR-based simulation (2 weeks)	Academic setting; online/blended learning; duration reported in study	Academic setting; online self-directed use; duration not specified	Academic setting; online self-directed use; duration not specified	Academic setting; simulation-based teaching support; duration not specified	Academic setting; online/blended learning; duration reported in study	Academic setting; online-supported learning; duration reported in study	Academic setting; simulation-based learning; duration not specified	Academic setting; perception-based study; duration not specified	Academic setting; online self-directed use	Academic setting; online self-directed use; duration not specified	Academic setting; course-based learning; duration not specified	Academic setting; online self-directed use; duration not reported	Academic setting; online self-directed use; duration not reported	Academic setting; case-based learning; duration reported in study	Academic setting; online self-directed use; cross-sectional (no intervention duration)	Academic setting; online self-directed use; cross-sectional (no intervention duration)	Academic setting; online-supported nursing training; duration reported in study	Academic setting; course-based blended/online use; duration aligned with course (exact duration reported in study)	Academic setting; classroom-based language learning with AI support; duration reported in study	Academic setting; online self-directed use; cross-sectional (no intervention duration)	Academic setting; online self-directed use; cross-sectional (no intervention duration)	Academic setting; mobile gamified learning; duration reported in study	Academic setting; qualitative focus groups; duration not applicable	Academic setting; online self-directed use; duration not specified	Academic setting; online self-directed use; cross-sectional	Academic setting; online self-directed use; cross-sectional	Academic setting; mobile learning; duration reported in study	Continuing professional development context; online self-directed use; cross-sectional (no intervention duration)
	Educational level	Undergraduate nursing education	Undergraduate nursing education'	Undergraduate nursing education	Undergraduate nursing education	Undergraduate nursing education	Undergraduate nursing education	Vocational nursing education (pre-licensure, non-university track)	Undergraduate nursing education	Undergraduate nursing education	Postgraduate nursing education	Undergraduate nursing education	Undergraduate nursing education	Undergraduate nursing education	Postgraduate level (Master’s degree students in healthcare simulation)	Undergraduate and/or postgraduate nursing education (level not explicitly specified)	Undergraduate nursing education	Undergraduate nursing education	Undergraduate and postgraduate nursing education	Continuing professional education / in-service nursing training	Undergraduate nursing education	Undergraduate nursing education	Undergraduate nursing education and faculty development	Undergraduate nursing education	Undergraduate and/or postgraduate nursing education (level not explicitly specified)	Undergraduate nursing education	Undergraduate nursing education	Undergraduate nursing education	Faculty development / nursing education (educators)	Undergraduate nursing education and faculty development	Undergraduate nursing education	Undergraduate nursing education	Undergraduate nursing education	Undergraduate health professions education and Nurses	Undergraduate nursing education	Undergraduate nursing education	Faculty development / nursing education (educators)	Continuing nursing education / professional training	Undergraduate nursing education	Undergraduate nursing education	Undergraduate nursing education	Undergraduate and/or graduate health professions education (including nursing)	Undergraduate nursing education	Undergraduate nursing education	Undergraduate nursing education	Undergraduate nursing education	Undergraduate nursing education	Undergraduate nursing education	Continuing education / professional practice (registered nurses)
	Educational content and areas of the nursing curriculum Educational content addressed	Clinical simulation preparation Clinical reasoning Communication Teamwork Patient-centered care Stress	Maternal health nursing, electronic fetal monitoring and Interpretation of graphs; Nonstress and contraction stress tests Nursing interventions in fetal distress	Nursing diagnoses General nursing knowledge Assignment writing and academic tasks Technology, nursing informatics, and AI	Nursing education broadly Educational technology and AI awareness	Emergency planning and disaster response Clinical decision-making Team coordination and communication Simulation pedagogy and evaluation	General nursing course content to support autonomous learning (specific topics not reported)	Nursing care plan development Nursing diagnosis Care objectives and interventions Clinical reasoning and decision-making	Mechanical ventilation principles Ventilation modes and settings Alarm interpretation and response Nursing assessment and interventions for ventilated patients Clinical reasoning in critical care nursing	Medical-surgical nursing: Cardiovascular system Respiratory system Nervous system Core concepts, disease-specific knowledge, and clinical prioritizatio	Academic learning tasks and nursing-related coursework (specific topics not detailed)	Nursing research methodology PICOT question formulation Evidence-based practice inquiry Academic writing and clarity in research questions	Therapeutic communication and counseling skills in nursing	General nursing coursework Assignment preparation Research and information seeking Concept clarification and summarization	Clinical reasoning, patient communication, and nursing simulation scenarios	Clinical nursing simulation scenarios	Labor and delivery nursing care (maternal health / obstetric nursing)	Clinical nursing cases (case-based nursing education)	Clinical nursing scenarios for education and training	Patient assessment Medication administration Infection control Clinical decision-making Emergency nursing	Maternity care communication and patient interaction skills	Higher-order thinking skills (analysis, evaluation, creation) and AI literacy	General academic tasks, nursing-related learning, and teaching support (specific topics not detailed)	General nursing-related learning and academic support (specific curricular content not specified)	Clinical simulation scenarios for healthcare and nursing education	Nursing course content designed to foster higher-order thinking skills	Research skills, academic writing, information search, and critical analysis	Emergency nursing care and clinical decision-making	Use of AI chatbots in nursing teaching, curriculum support, and assessment (conceptual)	Academic writing, coursework preparation, and information retrieval	Nursing care plan development using standardized nursing classifications (NANDA, NIC, NOC)	Nursing health education content design	General academic learning and coursework support (no specific nursing topic)	General academic learning, healthcare-related information, and study support	Clinical case development and case-based nursing learning	General nursing-related learning and academic activities (not content-specific)	Active teaching methods and instructional support in nursing education	Nursing training content delivered via a knowledge-based chatbot (specific topics not detailed)	Academic writing, research writing, and scholarly communication in nursing	English medical vocabulary for nursing students	Psychiatric and mental health nursing concepts	Perceptions of ChatGPT use, cheating, and academic integrity	Medical terminology	History-taking and patient interview skills	Health Assessment Abdominal examination Neurological examination Clinical reasoning Documentation and examination procedures	General nursing learning and ethical use of AI tools	Nursing fundamentals Anatomy and physiology Clinical assessment and nursing skills Nursing diagnoses and problem-solving Medication information and interactions Documentation (DAR notes) Academic write	Nursing training content (course-related knowledge and skills)	General nursing knowledge acquisition and lifelong learning support
	Reported outcomes Identified impacts perceived effects for students, teachers, and professional practice (e.g., knowledge improvement, skill acquisition, competence development, attitude change)	Improved simulation readiness, confidence, and preparedness among nursing students	Improved learning achievement, engagement, and class satisfaction in the chatbot group	Perceived improvement in understanding of nursing content, enhanced self-directed learning, increased learning motivation, and positive attitudes toward AI-supported learning	Positive attitudes and usage intention toward chatbots, influenced by perceived usefulness and ease of use.	Development of a dual-phase evaluation framework; no empirical educational outcomes.	Improved autonomous learning and academic performance	Chatbots outperformed students in task accuracy but were perceived as less trustworthy.	Improved self-directed learning ability and positive learning-related outcomes among nursing students	Significant improvement in nursing knowledge and learning outcomes in the chatbot group	Enhanced learning efficiency, academic support, increased confidence, and positive learning experiences with ChatGPT	Improved understanding of research concepts, enhanced academic writing support, and generally positive attitudes toward AI use	Improved perceived communication skills, usability, and learner engagement	Positive perceptions of learning support and efficiency; increased motivation and engagement with academic tasks	Positive learning experience, enhanced engagement, and perceived improvement in clinical reasoning and communication skills	Enhanced efficiency and flexibility in developing clinical simulation scenarios	Significant improvements in knowledge, clinical skills, self-confidence, and learning satisfaction	Improved learning performance, clinical reasoning, and learning satisfaction	High perceived quality, realism, and educational usefulness of ChatGPT-generated clinical scenarios	Significant improvement in nursing knowledge and learning performance in the chatbot group	Significant improvements in communication skills, learning performance, and learner satisfaction in the AI+VR group	Significant improvements in higher-order thinking skills and AI literacy in the intervention group	Positive perceptions of usefulness for learning and teaching, increased efficiency, and enhanced academic support	Positive attitudes toward ChatGPT, perceived usefulness for learning, and high intention to use in nursing education	Improved efficiency, flexibility, and creativity in developing clinical simulation scenarios	Increased student engagement and significant improvement in higher-order thinking skills	Significant improvement in research skills and academic task performance among students using ChatGPT	Enhanced clinical reasoning, confidence, and perceived preparedness for emergency situations	Faculty identified potential benefits for teaching efficiency and student support, alongside concerns about academic integrity, accuracy, and ethical use	Widespread use of LLMs for academic purposes among students and educators; identification of both ethical and unethical usage patterns	Improved alignment of nursing care plans with standardized nursing classifications and enhanced learning support	Significant improvements in critical thinking, problem-solving skills, and learning enjoyment in the experimental group	Identification of key facilitators (usefulness, efficiency) and barriers (ethical concerns, accuracy, policy gaps) to LLM adoption	Positive perceptions of usefulness and efficiency in learning; moderate concerns regarding accuracy and ethical use	Improved efficiency in case creation and enhanced perceived learning quality	General nursing-related learning and academic activities (not content-specific)	Reported use of ChatGPT to support active teaching strategies, efficiency, and instructional creativity	Significant improvement in nursing knowledge and learning outcomes in both countries, with comparative effectiveness observed	Improved writing quality, organization, and student confidence in academic writing	Significant improvement in medical vocabulary knowledge and positive student attitudes toward learning	Improved understanding of psychiatric nursing content, enhanced learning efficiency, and positive student perceptions	Mixed perceptions regarding whether ChatGPT use constitutes cheating; variability based on task type and guidance	Significant improvement in medical terminology acquisition, engagement, and learning motivation	Identified learning needs, preferred chatbot features, and expectations for history-taking instruction	Positive learning experiences, improved understanding, and increased engagement	Positive perceptions of usefulness alongside significant ethical concerns (cheating, plagiarism, overreliance)	High prevalence of GenAI use; perceived benefits for learning efficiency and understanding	Significant improvement in learning achievement and self-efficacy among students using the chatbot	Positive attitudes toward ChatGPT associated with higher self-directed learning readiness
	Reported challenges Strengths and benefits observed by the authors	Strengths: Personalized, learner-centered guidance Reduced anxiety before simulation Improved readiness and engagement High ease of use and acceptance Challenges: Potential novelty effect of AI use; Limited learner profile dimensions	Strengths: enhanced interaction and support in online learning. Challenges: technical limitations and initial adaptation to chatbot use.	Strengths: rapid information access, learning support, and increased motivation. Challenges: concerns about accuracy, overreliance, and need for guided use.	Strengths: positive awareness and attitudes toward chatbots. Challenges: self-reported data and lack of evidence on actual educational impact.	Strengths: structured evaluation framework for chatbot simulations. Challenges: no empirical validation; requires real-world testing.	Benefits: enhanced self-directed learning and learning outcomes. Challenges: small sample size and limited generalisability.	Strengths: higher performance accuracy than students. Challenges: lower perceived trustworthiness and ethical concerns.	Strengths: enhanced self-directed learning and learning support. Challenges: limited generalisability and short intervention period.	Strengths: effective microlearning and improved knowledge acquisition. Challenges: limited generalisability and short intervention duration.	Strengths: rapid information access, academic support, and learning facilitation. Challenges: concerns about accuracy, ethical use, and potential overreliance.	Strengths support for research learning and writing efficiency. Challenges: concerns about academic integrity, overreliance, and appropriate use of AI.	Strengths: realistic communication practice and safe learning environment. Challenges: early-stage development and need for further validation.	Strengths: rapid access to information, learning support, and efficiency. Challenges: concerns about accuracy, academic integrity, ethical use, and overreliance.	Strengths realistic simulation, immediate feedback, and flexible practice environment. Challenges: concerns about realism limits, accuracy of responses, and need for facilitator guidance.	Strengths: rapid scenario development and adaptability. Challenges: need for prompt refinement, accuracy checking, and educator oversight.	Strengths: effective skill development and realistic simulation learning. Challenges: limited generalisability and short intervention duration.	Strengths: efficient case development and enhanced learning engagement. Challenges: need for content validation and limited generalisability.	Strengths efficient generation of diverse and realistic clinical scenarios. Challenges: need for expert validation, accuracy checking, and contextual adaptation.	Strengths: effective learning support and improved knowledge acquisition. Challenges: limited generalisability and short intervention duration.	Strengths: immersive learning, enhanced communication practice. Challenges: technical complexity and resource requirements.	Strengths: enhanced critical thinking and AI literacy. Challenges: limited generalisability and short intervention period.	Strengths: efficiency, accessibility, and learning support. Challenges: concerns about accuracy, academic integrity, ethics, and overreliance.	Strengths: improved learning support, efficiency, and accessibility. Challenges: concerns about accuracy, academic integrity, ethical use, and overreliance.	Strengths: rapid scenario generation and adaptability. Challenges: need for prompt refinement, accuracy checking, and educator oversight.	Strengths: enhanced engagement and cognitive skill development. Challenges: limited generalisability and short intervention duration.	Strengths: improved efficiency, research support, and skill development. Challenges: risk of overreliance and need for guidance on appropriate use.	Strengths: safe practice environment, support during simulation, improved decision-making. Challenges: limited chatbot flexibility and restricted response depth.	Strengths: instructional support, efficiency, and enhanced student engagement. Challenges: academic integrity risks, lack of clear guidelines, ethical concerns, and need for faculty training.	Strengths: efficiency, accessibility, and academic support. Challenges: unethical uses (plagiarism, academic misconduct), lack of policies, and limited AI literacy.	Strengths: structured support for care plan development and improved classification alignment. Challenges: need for educator validation and concerns about accuracy.	Strengths: enhanced engagement, higher-order thinking, and learning enjoyment. Challenges: not explicitly reported.	Strengths learning efficiency, accessibility, academic support. Challenges: ethical concerns, lack of guidance, reliability issues.	Strengths: accessibility, rapid information retrieval, and learning support. Challenges: accuracy concerns, potential overreliance, and ethical issues.	Strengths: reduced preparation time, improved learning support. Challenges: need for content verification and guidance on appropriate use.	Strengths: ease of access, learning support, and time efficiency. Challenges: concerns about accuracy, academic integrity, and overreliance.	Strengths: instructional support, efficiency, and enhanced teaching innovation. Challenges: ethical concerns, accuracy, lack of institutional guidance, and need for training.	Strengths: improved learning support and consistency across training contexts. Challenges: contextual differences between countries and limited generalisability.	Strengths: writing support, efficiency, iterative feedback. Challenges: concerns about originality, overreliance, and need for guidance.	Strengths: enhanced vocabulary acquisition, learner engagement, and motivation. Challenges: initial unfamiliarity with the chatbot and need for technical guidance.	Strengths: accessible learning support and clarification of complex concepts. Challenges: concerns about accuracy, dependence on AI, and need for educator guidance.	Strengths: perceived learning support and efficiency. Challenges: concerns about cheating, plagiarism, and lack of clear institutional policies.	Strengths: increased motivation, engagement, and knowledge retention. Challenges: technical issues and initial learning curve with the game mechanics.	Strengths: potential for individualized practice and feedback. Challenges: concerns about realism, accuracy, and integration into curriculum.	Strengths: ease of access, immediate explanations, learning support. Challenges: concerns about accuracy, dependence on AI, and need for instructor guidance.	Strengths: Learning support, efficiency, accessibility. Challenges: academic integrity concerns, ethical ambiguity, need for clear policies.	Strengths: accessibility, efficiency, and learning support. Challenges: concerns about accuracy, overreliance, ethical use, and academic integrity.	Strengths: increased engagement, autonomous learning, and confidence. Challenges: technical issues and limited generalisability.	Strengths: accessibility, learning efficiency, support for autonomous learning. Challenges: concerns about information accuracy and responsible use.
Key findings	Main results on learning, engagement, satisfaction, and skills development	AI-assisted prebriefing enhanced nursing students’ readiness and confidence for simulation-based learning.	The AI chatbot educational program positively affected learning outcomes in non-face-to-face nursing classes.	AI chatbots were perceived as beneficial learning supports, requiring guided and critical use.	High awareness and positive attitudes toward chatbots, with usage intention driven by perceived usefulness and ease of use.	Proposes a dual-phase framework for evaluating AI chatbot simulations in nursing education.	AI-based chatbot supported autonomous learning among nursing students.	AI chatbots achieved higher performance but elicited lower trust compared to human students.	The chatbot education program effectively supported self-directed learning in nursing students.	AI-based microlearning chatbot effectively enhanced learning in medical–surgical nursing.	Postgraduate nursing students perceived ChatGPT as a valuable support tool for learning, while emphasizing the need for critical and ethical use.	Students perceived AI tools as beneficial for learning research concepts, while emphasizing the need for ethical and guided use.	The AI-based virtual counseling application supported communication skills training in nursing education.	Nursing students perceived ChatGPT as a useful learning support tool, while highlighting ethical concerns and the need for guided use.	ChatGPT was perceived as an effective virtual patient supporting nursing simulation training.	ChatGPT can effectively support the creation of clinical simulation scenarios in nursing education.	AI tutor–supported simulation improved learning outcomes in labor nursing education.	GenAI–supported case-based program enhanced learning outcomes in nursing education.	ChatGPT was perceived as an effective tool for generating clinical scenarios for nursing education.	The knowledge-based AI chatbot effectively enhanced learning outcomes in nursing training.	Integrating GenAI with VR significantly enhanced maternity communication simulation outcomes.	GenAI integration improved higher-order thinking skills and AI literacy among nursing undergraduates.	Both students and educators viewed ChatGPT as a valuable academic support tool, while emphasizing the need for ethical guidance and critical use.	Nursing students in China perceived ChatGPT as a valuable learning support tool, with widespread interest in its integration into nursing education.	ChatGPT effectively supports the creation of innovative clinical simulation scenarios in healthcare education.	AI-powered chatbots effectively enhanced engagement and higher-order thinking in nursing education.	ChatGPT use positively influenced the development of research skills in higher education students.	Students perceived the chatbot as a useful support tool during emergency nursing simulations.	Nurse educators recognized the educational potential of AI chatbots but expressed significant concerns regarding ethics, reliability, and governance.	Both students and educators use LLMs extensively for academic purposes, with significant concerns regarding unethical use and governance.	ChatGPT supported nursing students in developing care plans aligned with standardized classifications.	ChatGPT-based instruction improved critical thinking, problem-solving, and enjoyment compared to traditional lectures.	Adoption of LLMs is driven by perceived usefulness but constrained by ethical and governance concerns.	Students across health professions, including nursing, perceived ChatGPT as a valuable academic support tool with recognized limitations.	ChatGPT enhanced efficiency and learning quality in case-based learning for nursing students.	Nursing students perceived ChatGPT as a beneficial learning support tool, despite notable ethical and reliability concerns.	Nurse educators reported using ChatGPT to support active teaching methods, with recognized benefits and concerns.	The knowledge-based AI chatbot effectively enhanced nursing training outcomes in both Egypt and Saudi Arabia.	GenAI supported writing development when integrated with instructional guidance.	Integration of the Poe AI chatbot effectively enhanced English medical vocabulary learning among nursing students.	Students perceived ChatGPT as a helpful supplementary tool in psychiatric mental health nursing education.	Students’ perceptions of ChatGPT as cheating varied, highlighting ambiguity and the need for clearer academic guidelines.	The escape room chatbot effectively enhanced medical terminology learning among nursing students.	Nursing students expressed a clear need for chatbot-supported history-taking training.	Students perceived ChatGPT as a helpful teaching support tool when used alongside instructor guidance.	Students value ChatGPT for learning support but express strong concerns regarding ethical and responsible use.	Nursing students widely use GenAI tools and perceive them as beneficial, while expressing concerns about responsible use.	Mobile chatbot use enhanced nursing students’ learning achievement and self-efficacy.	Registered nurses viewed ChatGPT as a useful tool for supporting self-directed learning.
Educational Recomendations	Educational Recommendations	Incorporate AI-assisted prebriefing tools into nursing simulation programs to improve learner readiness.	Integrate AI chatbots to enhance interaction and learning support in online nursing education.	Use AI chatbots as complementary tools with guided, ethical, and critical use.	Promote practical exposure to chatbots and integrate their use with clear educational objectives.	Apply and empirically validate the framework in simulation-based nursing education.	Integrate AI chatbots as supplementary tools to support autonomous learning.	Develop strategies to improve trust and transparency in educational chatbot use.	Integrate chatbot-based programs as supplementary tools to support self-directed learning.	Adopt AI-based microlearning chatbots to support nursing education.	Integrate ChatGPT as a supplementary academic support tool with clear ethical guidance and educator oversight.	Integrate AI tools with clear guidelines, ethical instruction, and educator oversight in nursing research education.	Use AI-driven virtual counseling tools to supplement communication skills training.	Integrate ChatGPT as a supplementary learning tool with clear ethical guidelines and educator supervision.	Use ChatGPT as a supplementary virtual patient in nursing simulations with educator supervision.	Use ChatGPT as a supportive tool for simulation design with careful review by educators.	Integrate AI tutor–based simulations into labor nursing education programs.	Use GenAI to support case-based nursing education with educator oversight.	Use ChatGPT to support scenario development with mandatory expert review and pedagogical alignment.	Integrate knowledge-based AI chatbots as supplementary tools in nursing training programs.	Adopt AI-integrated VR simulations to strengthen communication training in maternity nursing education.	Integrate GenAI with clear pedagogical goals to develop higher-order thinking and AI literacy.	Develop institutional guidelines and integrate ChatGPT with educator oversight and ethical instruction.	Integrate ChatGPT into nursing education with clear guidelines, ethical standards, and educator supervision.	Use ChatGPT as a supplementary tool for simulation design with systematic educator review.	Integrate AI-powered chatbots to support engagement and higher-order cognitive skill development.	Integrate ChatGPT into research education with clear guidelines and educator supervision.	Use chatbots as complementary tools in high-fidelity emergency simulations.	Develop institutional policies, provide faculty training, and integrate AI chatbots with clear ethical and pedagogical guidelines.	Develop clear institutional policies, strengthen AI literacy, and provide ethical guidance for LLM use in nursing education.	Use ChatGPT as a supplementary tool for care plan development with educator oversight.	Integrate GenAI systems into nursing health education design courses.	Provide AI literacy training and establish clear institutional guidelines for LLM use.	Provide AI literacy education and establish ethical guidelines for ChatGPT use in health professions education.	Integrate ChatGPT into case-based learning with educator oversight and validation.	Establish guidelines and provide AI literacy education for appropriate ChatGPT use in nursing education.	Provide faculty training and develop clear institutional guidelines for ChatGPT use in teaching.	Adopt knowledge-based AI chatbots to support nursing training programs across diverse educational contexts.	Use GenAI as a scaffold for writing with clear academic integrity guidelines.	Incorporate AI chatbots into language instruction for nursing students with appropriate instructional support.	Integrate ChatGPT as a complementary learning tool with clear academic and ethical guidelines.	Establish clear institutional policies and educate students on ethical AI use.	Adopt gamified chatbot-based mobile learning to support medical terminology education.	Develop and implement chatbot-based history-taking programs aligned with students’ needs.	Integrate ChatGPT as a supplementary teaching tool with clear usage guidelines.	Establish clear ethical guidelines and integrate AI literacy into nursing curricula.	Integrate AI literacy and establish clear institutional guidelines for GenAI use in nursing education.	Integrate mobile chatbot learning into nursing training to support achievement and learner confidence.	Encourage guided use of ChatGPT to support self-directed learning in nursing practice.
Study Limitations	Reported methodological or technological weaknesses	Single-institution study, quasi-experimental design, and short-term outcome assessment.	Quasi-experimental design, single-institution context, and short-term evaluation.	Small sample, single setting, qualitative design, and self-reported data limit generalisability.	Cross-sectional, self-reported data without actual chatbot use or learning outcome assessment.	Conceptual framework without empirical data or participant evaluation.	Small sample size, single-institution context, and short intervention period.	Non-discipline-specific context and short-term experimental design.	Single-institution context, limited sample size, and short study duration.	Single-institution study, limited sample size, and short-term evaluation.	Small sample size, single-institution context, and reliance on self-reported qualitative data.	Single-course context, small sample size, and reliance on self-reported qualitative data.	Pilot design, lack of controlled comparison, and limited reporting of participant characteristics.	Small sample size, single-context qualitative study, and reliance on self-reported perceptions.	Single-institution context, self-reported outcomes, and lack of long-term effectiveness evaluation.	Descriptive report without empirical evaluation or learner outcome data.	Single-institution study, limited sample size, and short-term evaluation.	Single-institution context, limited sample size, and short evaluation period.	Qualitative design, limited sample size, and reliance on participant perceptions.	Single-institution study, limited sample size, and quasi-experimental design constraints.	Single-institution context and short-term outcome evaluation.	Single-institution context, quasi-experimental design, and short-term evaluation.	Single-context study, self-reported data, and lack of objective learning outcome measures.	Cross-sectional design, self-reported data, and lack of objective learning outcome measures.	Descriptive report without empirical evaluation or learner outcome data.	Single-institution study, limited sample size, and quasi-experimental design.	Mixed-discipline sample, short intervention period, and lack of long-term outcome evaluation.	Small sample size, single-institution context, and qualitative self-reported data.	Qualitative design, limited sample size, and context-specific findings.	Self-reported data, cross-sectional design, and context-specific findings in a developing country.	Qualitative design, limited sample size, and lack of objective outcome measures.	Single-institution study and short-term evaluation.	Qualitative design, limited sample size, and context-specific findings.	Mixed-discipline sample, self-reported data, and cross-sectional design.	Single-institution context, limited sample size, and short-term evaluation.	Cross-sectional design, self-reported data, and lack of objective learning outcome measures.	Pilot study design, small sample size, cross-sectional data, and self-reported measures.	Lack of a control group. Moderate sample size limited to two countries. Short intervention and follow-up duration. Reliance on self-reported questionnaires.	Single-course context and reliance on self-reported or course-based outcomes.	Single-institution study, limited sample size, and short intervention duration.	Cross-sectional design, self-reported data, and lack of objective learning outcome measures.	Mixed-discipline sample, self-reported perceptions, and cross-sectional design.	Single-institution study, limited sample size, and short-term evaluation.	Qualitative design, small sample size, and absence of chatbot implementation or outcome evaluation.	Qualitative design, small sample size, single-institution context, and self-reported data.	Cross-sectional design, self-reported data, and lack of objective learning outcome measures.	Cross-sectional design, self-reported data, and lack of objective learning outcome measures.	Single-institution study, limited sample size, and short-term evaluation.	Cross-sectional design, self-reported data, and absence of objective learning outcomes.
Reviwer's Comments	Free field for additional notes
Abbreviations	AI - Artifical Intelligence ChatGPT - Chat Generative Pre-trained Transformer GenAI - Generative Artificial Intelligence LLMs - LLM(s) RCT - Randomized Controlled Trial
[truncated: 18 more columns]
